# Supplementary material for: Direct-Acting Antiviral Drugs Reduce Fibromyalgia Symptoms in Patients with Chronic Hepatitis C
Source: J Clin Med. 2022 Sep 10;11(18):5327. doi: 10.3390/jcm11185327 (PMC9500682; doi:10.3390/jcm11185327)
Supplement: Supplementary file 1 [file jcm-11-05327-s001.zip]

Archive with 1 entries (1 files):
- jcm-1895187-supplementary.pdf
